# Supplementary material for: Tribological Behavior and Mechanism of Silane-Bridged h-BN/MoS2 Hybrid Filling Epoxy Solid Lubricant Coatings
Source: Nanomaterials (Basel). 2025 Mar 6;15(5):401. doi: 10.3390/nano15050401 (PMC11901787; doi:10.3390/nano15050401)
Supplement: Supplementary file 1 [file nanomaterials-15-00401-s001.zip]

Archive with 1 entries (1 files):
- nanomaterials-3479799-supplementary.pdf
